# Supplementary material for: Light Intensity Modulates Locomotor Behavior and Predation in Different Color Morphs of the Harlequin Ladybird, Harmonia axyridis
Source: Insects. 2025 Dec 17;16(12):1280. doi: 10.3390/insects16121280 (PMC12733748; doi:10.3390/insects16121280)
Supplement: Supplementary file 1 [file insects-16-01280-s001.zip]

Archive with 1 entries (1 files):
- insects-4026798-supplementary.pdf
